# Supplementary material for: SETDB1 prevents TET2-dependent activation of IAP retroelements in naïve embryonic stem cells
Source: Genome Biol. 2018 Jan 19;19:6. doi: 10.1186/s13059-017-1376-y (PMC5775534; doi:10.1186/s13059-017-1376-y)
Supplement: Supplementary file 2 — List of differentially expressed repeat classes upon SETDB1 depletion. (XLSX 68 kb) [file 13059_2017_1376_MOESM2_ESM.xlsx]

## Sheet: Common targets
Common SETDB1-dependent repeats between naïve and primed ESCs.
Repeat class	2i_baseMean	2i_log2FoldChange	2i_lfcSE	2i_padj		serum_baseMean	serum_log2FoldChange	serum_lfcSE	serum_padj
MMERGLN-int	23505.2	4.47313	0.428068	5.56e-23		45139.6	5.27069	0.343687	5.19e-50
IAPEz-int	101340	3.90033	0.316506	7.71e-32		31810	1.76763	0.265769	2.28e-09
LTR45C	38.1023	3.64505	0.720954	1.67e-05		70.9649	4.44875	0.472418	9.1e-19
IAPLTR1_Mm	6970.36	3.62195	0.333533	1.02e-24		2043.56	1.39566	0.259591	3.57e-06
IAPEy-int	4723.79	3.38881	0.569306	2.17e-07		652.706	2.10701	0.34905	9.27e-08
RLTR1B	6873.06	3.18388	0.415236	4.96e-12		7959.81	3.08751	0.26348	4.91e-29
IAPLTR4_I	112.254	2.98059	0.637375	8.77e-05		233.116	2.16714	0.329016	3.3e-09
IAPLTR3	119.421	2.88204	0.484384	2.17e-07		100.009	1.28439	0.342396	0.00398043
MMERVK10C-int	8246.47	2.85162	0.492569	5.01e-07		25725	3.2103	0.274351	4.91e-29
IAPLTR2_Mm	3431.85	2.79793	0.371629	1.16e-11		2220.96	1.55145	0.293297	5.34e-06
IAPLTR2a	1592.75	2.78451	0.410374	1.88e-09		801.001	1.28785	0.292263	0.000316805
IAPLTR3-int	411.445	2.76985	0.518189	4.65e-06		692.683	2.16075	0.343517	1.96e-08
RLTR10B2	546.277	2.6931	0.449946	2.09e-07		766.584	2.54093	0.321938	3.58e-13
LTR81B	36.2276	2.6557	0.651121	0.000884852		55.4333	3.00889	0.427382	1.74e-10
IAPLTR1a_Mm	878.053	2.59334	0.389237	3.81e-09		574.408	1.17624	0.24206	4.07e-05
RLTR10B	147.287	2.40198	0.455628	6.38e-06		245.474	2.45332	0.283552	8.5e-16
IAP-d-int	3192.94	2.39309	0.330898	8.98e-11		1856.77	1.62353	0.254965	1.25e-08
RLTR10C	1378.36	2.25075	0.439076	1.2e-05		3645.65	2.7895	0.242649	4.06e-28
RLTR44D	106.959	2.21695	0.475307	8.77e-05		176.261	1.89819	0.408078	0.000107623
IAPEY3-int	1783.39	2.20375	0.368441	2.09e-07		2494.71	1.55631	0.278809	1.17e-06
IAPLTR2b	907.282	2.15999	0.402559	4.35e-06		503.463	1.03482	0.312944	0.0179054
IAPEY2_LTR	393.876	2.10259	0.389127	3.71e-06		202.331	1.09878	0.313076	0.00959413
RLTR44B	208.448	2.07241	0.438344	7.35e-05		335.685	2.81326	0.342882	3.4e-14
LTRIS4	183.133	2.01918	0.421513	5.72e-05		229.023	1.07951	0.352575	0.0359376
(TAGTG)n	97.9519	2.01046	0.519041	0.00194244		61.4319	1.80154	0.4784	0.00382878
RLTR10A	880.923	1.96936	0.383913	1.2e-05		1093.99	2.17446	0.28355	1.86e-12
RLTR45	726.551	1.90607	0.409187	8.82e-05		819.697	1.05476	0.272445	0.00259657
RLTR9C	484.625	1.89992	0.335492	8.87e-07		495.187	1.40303	0.293725	5.99e-05
RLTR45-int	3893.65	1.87392	0.429392	0.000301255		4696.79	1.17874	0.234957	2.06e-05
RLTR9D	1492.34	1.8703	0.304577	1.03e-07		1698.86	1.19024	0.259295	0.000140689
MuRRS4-int	1804.31	1.83953	0.393536	8.77e-05		1260.89	1.24473	0.252662	2.98e-05
RLTR13D6	2730.15	1.82964	0.308818	2.36e-07		2328.41	1.45905	0.254923	5.84e-07
RLTR10-int	2128.89	1.81873	0.38959	8.77e-05		2784.11	1.83752	0.256557	7.78e-11
RMER16-int	8818.35	1.81104	0.342822	6.27e-06		5974.93	1.33516	0.238665	1.13e-06
RLTR10E	744.664	1.71173	0.329146	9.01e-06		800.77	1.35696	0.239346	7.66e-07
IAPEY_LTR	1273.63	1.70684	0.505002	0.0109552		265.223	1.27376	0.333274	0.00311402
RLTR44A	212.342	1.68068	0.341339	3.21e-05		311.111	2.25116	0.345882	5.25e-09
RLTR10D	1270.06	1.67869	0.400804	0.000624357		468.503	1.11285	0.285098	0.00237346
RLTR1B-int	39303	1.67841	0.410856	0.000875587		17426.5	2.50745	0.243662	1.83e-22
BGLII	2959.04	1.65407	0.350854	7.63e-05		2377.67	1.30366	0.246062	5.29e-06
RLTR44-int	739.925	1.64398	0.407716	0.00104354		948.312	2.30442	0.327973	1.78e-10
RLTR4_MM-int	1098.84	1.6191	0.507003	0.0187369		1600.19	1.36825	0.317098	0.000457979
MuRRS-int	194.446	1.55409	0.484274	0.0179585		359.166	1.28748	0.30094	0.000527582
RLTR1	209.283	1.51181	0.393634	0.00216081		208.873	1.2372	0.312416	0.00191523
RLTR9F	116.984	1.49577	0.453483	0.0136012		199.629	1.11281	0.337247	0.0180684
RLTR10	971.659	1.38338	0.328682	0.000593466		906.093	1.02277	0.294751	0.0109322
RLTR27	441.979	1.3574	0.471814	0.0437405		502.047	2.14348	0.271701	3.58e-13
ETnERV2-int	43333.8	1.33067	0.428953	0.0239211		68633.9	1.17129	0.282691	0.000894383
RLTR9E	6059.56	1.32238	0.296824	0.000215697		5886.65	1.1601	0.27336	0.000592463

## Sheet: 2i-only targets
SETDB1-dependent targets exclusive to naïve ESCs.
Repeat class	2i_baseMean	2i_log2FoldChange	2i_lfcSE	2i_padj		serum_baseMean	serum_log2FoldChange	serum_lfcSE	serum_padj
MuLV-int	172.285	2.55856	0.443533	5.32711e-07		236.626	0.872648	0.296668	0.0505419
MERVL-int	21626	2.4938	0.56967	0.000289239		90691.2	-0.454918	0.305884	0.749166
tRNA-Leu-CTG	15.8201	2.45555	0.693864	0.0065963		10.0397	-0.0115962	0.509889	0.999966
RLTR9B2	181.798	2.13022	0.353917	1.98879e-07		206.772	0.650077	0.304973	0.343857
U6	59991.9	2.08958	0.729083	0.0448498		7726.07	-0.29587	0.324047	0.866713
RLTR5_Mm	112.819	2.04331	0.445552	0.000121869		146.695	0.908944	0.317205	0.0619826
LTRIS3	285.454	1.94486	0.409446	6.77939e-05		187.435	0.999362	0.30529	0.0189282
L1M3d	18.3957	1.93052	0.679398	0.047543		49.1982	0.493486	0.434702	0.842954
(GGGAA)n	20.7565	1.90289	0.664737	0.0449094		19.343	-0.311551	0.506112	0.898624
MMVL30-int	3256.11	1.9031	0.508346	0.00311262		2175.36	-0.00215947	0.315332	0.999966
ORR1A1-int	4527.36	1.8376	0.445266	0.000763362		3428.75	0.577829	0.287123	0.417225
IAPEY3_LTR	298.14	1.80964	0.431276	0.00061556		181.795	0.77852	0.307535	0.153531
MT2_Mm	6046.05	1.79151	0.517567	0.00857507		24158.4	-0.431704	0.337454	0.806782
MURVY-int	135.626	1.76839	0.527181	0.0117805		148.324	0.258381	0.347715	0.875859
LTRIS2	5212.51	1.70848	0.297313	5.73805e-07		2352.18	0.98617	0.222281	0.000282847
RMER3D-int	992.813	1.69168	0.344574	3.33772e-05		1301.38	0.576117	0.256819	0.276013
HERV16-int	51.825	1.64997	0.552209	0.0321425		44.4924	0.335589	0.434583	0.873776
HY3	1080.97	1.6147	0.522248	0.0244991		412.985	0.120986	0.48521	0.977841
RLTR1D	175.764	1.5542	0.458913	0.0108553		287.017	0.802126	0.277724	0.0591725
U3	13937.3	1.54806	0.513786	0.0302092		4381.76	-0.0885983	0.50635	0.986006
RLTR13B2	1798.27	1.54205	0.378807	0.000899714		469.877	0.366465	0.246531	0.749166
RLTR9A	913.91	1.52802	0.296666	1.13129e-05		1511.55	0.803504	0.272124	0.0493906
L1Md_T	181463	1.52626	0.501582	0.0282431		296757	0.574493	0.354345	0.670815
ORR1A3-int	1843.48	1.51054	0.450561	0.0117805		5353.05	-0.287314	0.319925	0.866713
BGLII_A	179.764	1.50818	0.393304	0.00219183		149.92	0.597216	0.331709	0.544232
U1	179714	1.49254	0.487627	0.0268904		77984.2	-0.460986	0.336904	0.777609
L1Md_Gf	7528.23	1.4867	0.493104	0.0302092		11920.3	0.629361	0.338426	0.513946
RLTR9B	120.926	1.45097	0.458144	0.0202875		165.564	0.518058	0.310772	0.624024
RLTR13B1	1732.78	1.43885	0.296983	4.48579e-05		1146.75	0.468946	0.241794	0.467252
L1Md_F	6221.89	1.43434	0.455075	0.0208859		10741.7	0.536332	0.304611	0.548014
ORR1A0	3839.09	1.41192	0.352595	0.00115496		4738.46	0.685043	0.282313	0.192759
RLTR21	1840.48	1.40741	0.319392	0.000258706		1756.8	0.549349	0.234342	0.231163
MER63C	105	1.40719	0.421129	0.0121054		118.735	-0.189544	0.322777	0.900458
BGLII_Mus	155.371	1.38514	0.424538	0.0150639		172.95	0.584062	0.329017	0.544232
RMER16	1691.92	1.38402	0.311595	0.000224695		1605.8	0.466622	0.236256	0.444651
RLTR13D1	817.773	1.3697	0.332373	0.000763362		693.932	0.234683	0.279914	0.866713
RLTR14-int	898.586	1.36555	0.304435	0.000191658		1249.98	0.254844	0.24215	0.851518
L1VL1	1295.24	1.36422	0.450291	0.0292017		1857.84	0.110816	0.295141	0.94738
4.5SRNA	57381.5	1.34457	0.347499	0.0019631		59951.8	0.316	0.306074	0.85828
RLTR13C1	673.608	1.33115	0.365202	0.00452226		388.715	0.403339	0.255887	0.726911
L1Md_F2	37492.8	1.32529	0.397476	0.0122661		60285.6	0.409384	0.298429	0.777609
RLTR9A2	136.408	1.29941	0.383385	0.0108553		193.004	0.314628	0.344081	0.866713
RodERV21-int	648.042	1.29634	0.313334	0.000751425		871.97	0.491207	0.261761	0.503157
RLTR13D3	501.79	1.26963	0.364111	0.0079083		617.753	0.807977	0.270612	0.0455736
RMER6-int	173.025	1.25607	0.422748	0.0336094		209.75	0.592207	0.353786	0.618536
MYSERV16_I-int	1552.62	1.25274	0.30143	0.00070565		1954.98	0.256695	0.233965	0.851518
RLTR44C	249.422	1.23187	0.37683	0.0149112		459.093	1.01497	0.367708	0.0848972
Lx3_Mus	1581.33	1.20343	0.335898	0.00566587		2535.06	0.257529	0.26524	0.859285
RLTR13C2	1147.85	1.19742	0.290568	0.000763362		842.262	0.524649	0.22876	0.251596
MLT1E3	178.155	1.10793	0.37411	0.0343402		230.198	0.00351218	0.288172	0.999966
Lx3C	1325.91	1.09283	0.330387	0.0133212		1928.93	0.347113	0.258893	0.777609
RMER2	441.021	1.05384	0.350968	0.0309408		656.102	0.158581	0.255892	0.898624
RLTR23	1157.23	1.02545	0.303172	0.0108553		1273.31	0.485352	0.235632	0.383112
RMER17C-int	697.496	1.01689	0.327566	0.0237556		860.21	0.771266	0.248751	0.0324503
RLTR13D4	381.339	1.00605	0.34707	0.0412181		147.255	0.16658	0.330728	0.914731

## Sheet: serum-only targets
SETDB1-dependent targets exclusive to primed ESCs.
Repeat class	2i_baseMean	2i_log2FoldChange	2i_lfcSE	2i_padj		serum_baseMean	serum_log2FoldChange	serum_lfcSE	serum_padj
MER66-int	18.8021	0.176387	0.746678	0.961462		30.3255	1.93312	0.497788	0.00252337
HERVL74-int	12.4597	0.438814	0.711481	0.882692		21.6689	1.57076	0.485317	0.0209218
RLTR46	318.919	0.978044	0.418758	0.147388		430.757	1.42021	0.32324	0.000327684
(GTCTG)n	35.8687	1.04432	0.628982	0.430308		83.1142	1.36278	0.378848	0.00700554
RMER17D	493.731	1.00736	0.393984	0.0927714		700.941	1.27382	0.254225	2.0582e-05
ETnERV3-int	5385.03	2.2677	0.564752	NA		2543.98	1.19553	0.237822	2.02054e-05
RLTR44E	193.393	0.834055	0.42544	0.287236		207.445	1.06875	0.318095	0.0155311
RLTR31B_Mm	157.031	1.06583	0.381553	0.0537204		226.853	1.02999	0.314226	0.018923
tRNA-Glu-GAA	852.058	-0.286367	0.517376	0.906757		562.346	-1.13209	0.330416	0.0126258
tRNA-Ile-ATT	585.438	-0.151721	0.505317	0.948081		578.922	-1.13825	0.268341	0.000592642
Ricksha	41.1606	-0.319565	0.521878	0.883373		99.2937	-1.1485	0.351541	0.0190747
tRNA-Gln-CAG	1979.87	-0.20575	0.586775	0.939198		825.037	-1.22844	0.248611	2.85325e-05
tRNA-Arg-CGA	51.2607	0.510154	0.559301	0.800901		44.4865	-1.25349	0.420572	0.0457433
tRNA-Lys-AAA	137.635	-0.169619	0.50805	0.940305		149.257	-1.56473	0.305787	1.30346e-05
