# Supplementary material for: SETDB1 prevents TET2-dependent activation of IAP retroelements in naïve embryonic stem cells
Source: Genome Biol. 2018 Jan 19;19:6. doi: 10.1186/s13059-017-1376-y (PMC5775534; doi:10.1186/s13059-017-1376-y)
Supplement: Supplementary file 3 — List of primers used in this study. (XLSX 52 kb) [file 13059_2017_1376_MOESM3_ESM.xlsx]

## Sheet: Sheet1
Target	Sequence (5'-3')	Application
IAPLTR1_F	CAGCCAATCAGGGAGTGAC	RT/ChIP
IAPLTR1_R	GCAAGAGAGAGAGAAAACGAAA	RT/ChIP
IAPLTR2_F	CAGCCAATCAGGGAGTGAC	RT/ChIP
IAPLTR2_R	ATCTTACACGCGTTCTCG	RT/ChIP
IAPLTR3_F	CAGACAATTCCGGTGGTG	RT/ChIP
IAPLTR3_R	CAGCTTCAGGACAGGAGACC	RT/ChIP
IAP_Gag_F	AATCTCAGAACCGCTCCATGA	RT/ChIP
IAP_Gag_R	TTTCTTAAAATGCCCAGGCTTT	RT/ChIP
Etn/Musd_F	CACTGCTGGAACCTGAGGAG	RT/ChIP
Etn/Mud_R	CGACTGAGAAGGCCGCTC	RT/ChIP
MMERKV10C_F	CAAATAGCCCTACCATATGTCAG	RT/ChIP
MMERKV10C_R	GTATACTTTCTTCTTCAGGTCCAC	RT/ChIP
L1TF_F	GCCTAAGCCACAGCAGCA	RT
L1TF_R	GCTGTCAGGTTCTCTGGCG	RT
L1ORF1_F	ACTCAAAGCGAGGCAACACTAGA	RT
L1ORF1_R	GTTCCAGATTTCTTTCCTAGGGTTTC	RT
Dnmt3a_F	CCTGCAATGACCTCTCCATT	RT
Dnmt3a_R	CAGGAGGCGGTAGAACTCAA	RT
Nanog_F	CAAGCAAGAAACGCTGAGTG	RT
Nanog_R	TGGCGATCTCTAGTGGGAAG	RT
Atp5b_F	GGCCAAGATGTCCTGCTGTT	RT
Atp5b_R	GCTGGTAGCCTACAGCAGAAGG	RT
Hspcb_F	GCTGGCTGAGGACAAGGAGA	RT
Hspcb_R	CGTCGGTTAGTGGAATCTTCATG	RT
Tet1_F	CCATTCTCACAAGGACATTCACA	RT
Tet1_R	GCAGGACGTGGAGTTGTTCA	RT
Tet2_F	GCCATTCTCAGGAGTCACTGC	RT
Tet2_R	ACTTCTCGATTGTCTTCTCTATTGAGG	RT
Setdb1_F	TCAGAGCTTTATCCCATTTGC	RT
Setdb1_R	CGGTTTGGATAGGCAGTGAT	RT
Hsp70_F	GCAAAGTGAACACATCGCTAAGC	RT
Hsp70_R	TCTTGGTTGATTTCAGTAGTTGCAGT	RT
Kap1_F	CGGAAATGTGAGCGTGTTCTC	RT
Kap1_R	CGGTAGCCAGCTGATGCAA	RT
IAPez_F	AAGCAGCAATCACCCACTTTGG	RT
IAPez_R	CAATCATTAGATGTGGCTGCCAAG	RT
IAPez-in_F	AAAACTCGGGACTGGCGC	ChIP
IAPez-in_R	GAACCTTTATTACCGCGACCC	ChIP
IAP_PBS_F	CGTGAGAACGCGTCGAATAA	ChIP
IAP_PBS_R	TTCTGGTTCTGGAATGAGGG	ChIP
IAPLTR1_BS_F	ACACTCTTTCCCTACACGACGCTCTTCCGATCTTGATAGTTGTGTTTTAAGTGG	oxBS-Seq
IAPLTR1_BS_R	TGACTGGAGTTCAGACGTGTGCTCTTCCGATCTTATCACTCCCTAATTAACTAC	oxBS-Seq
IAP1a_2_BS75_F	ACACTCTTTCCCTACACGACGCTCTTCCGATCTGTAGTTAATTAGGGAGTGATA	oxBS-Seq
IAP1a_2_BS75_R	TGACTGGAGTTCAGACGTGTGCTCTTCCGATCTCAACAAACCAAAATCTTCTA	oxBS-Seq
IAPLTR2_BS_F	ACACTCTTTCCCTACACGACGCTCTTCCGATCTGTGTTTTAAGTGGTAAATAAAT	oxBS-Seq
IAPLTR2_BS_R	TGACTGGAGTTCAGACGTGTGCTCTTCCGATCTCCCTTTTAAAAAAAATTATC	oxBS-Seq
IAP3_BS75-F	ACACTCTTTCCCTACACGACGCTCTTCCGATCTATTAGGTTGATGGTGGGTAG	oxBS-Seq
IAP3_BS75-R	TGACTGGAGTTCAGACGTGTGCTCTTCCGATCTCTACCATCTTACCAACAAAAA	oxBS-Seq
RLTR10C_BS_F	ACACTCTTTCCCTACACGACGCTCTTCCGATCTAGGTTTAGTGTATAATTAAT	oxBS-Seq
RLTR10C_BS_R	TGACTGGAGTTCAGACGTGTGCTCTTCCGATCTCTACAACAAAATCCTTCTAC	oxBS-Seq
VL30_BS_F	ACACTCTTTCCCTACACGACGCTCTTCCGATCTGGTTGATAATTATTATTTTTTGT	oxBS-Seq
VL30_BS_R	TGACTGGAGTTCAGACGTGTGCTCTTCCGATCTTAAAAAAAATCCCCACTCAATTC	oxBS-Seq
Etn/Musd_BS_F	ACACTCTTTCCCTACACGACGCTCTTCCGATCTTTTAGGGGTGGAGTTTTTTG	oxBS-Seq
Etn/Musd_BS_R	TGACTGGAGTTCAGACGTGTGCTCTTCCGATCTCTCTAATCAAAACTCAAATTTT	oxBS-Seq
RLTR4_BS_F	ACACTCTTTCCCTACACGACGCTCTTCCGATCTAGTTTTAGTTTTATAAAAAGGG	oxBS-Seq
RLTR4_BS_R	TGACTGGAGTTCAGACGTGTGCTCTTCCGATCTAAAAAACCCTCCCAAAAATC	oxBS-Seq
scIAP5_BS_F	ACACTCTTTCCCTACACGACGCTCTTCCGATCTGGGAAGGAATTTTTAAAATAG	oxBS-Seq
scIAP5_BS_R	TGACTGGAGTTCAGACGTGTGCTCTTCCGATCTCTCCYTAATTAACTACAACCC	oxBS-Seq
scIAP7_BS_F	ACACTCTTTCCCTACACGACGCTCTTCCGATCTTTGTTAAGTTGTTATAAGATTTT	oxBS-Seq
scIAP7_BS_R	TGACTGGAGTTCAGACGTGTGCTCTTCCGATCTCTCCYTAATTAACTACAACCC	oxBS-Seq
scIAP9_BS_F	ACACTCTTTCCCTACACGACGCTCTTCCGATCTTGYGTATGTGTtgGGGTAGa	oxBS-Seq
scIAP9_BS_R	TGACTGGAGTTCAGACGTGTGCTCTTCCGATCTCCTTTTATAAAAAATTATCCTTC	oxBS-Seq
scIAP_11_F	ACACTCTTTCCCTACACGACGCTCTTCCGATCTGAGTAAAGGTAGAGTATATGTAGTGG	oxBS-Seq
scIAP_11_R	TGACTGGAGTTCAGACGTGTGCTCTTCCGATCTCACCAAAAAACAAAACCAAACTATACTT	oxBS-Seq
scIAP_12_F	ACACTCTTTCCCTACACGACGCTCTTCCGATCTGGTTATGGAAGAAAATGTAAATGATAAAAG	oxBS-Seq
scIAP_12_R	TGACTGGAGTTCAGACGTGTGCTCTTCCGATCTACACAAATAATCATAAAATACCCTTAACA	oxBS-Seq
scIAP_13_F	ACACTCTTTCCCTACACGACGCTCTTCCGATCTTGGTTATAGTGATAGGGAAATGAGG	oxBS-Seq
scIAP_13_R	TGACTGGAGTTCAGACGTGTGCTCTTCCGATCTAAACACAAATAATCATAAAATACCCTTAAC	oxBS-Seq
