# Supplementary material for: SETDB1 prevents TET2-dependent activation of IAP retroelements in naïve embryonic stem cells
Source: Genome Biol. 2018 Jan 19;19:6. doi: 10.1186/s13059-017-1376-y (PMC5775534; doi:10.1186/s13059-017-1376-y)
Supplement: Supplementary file 4 — List of antibodies used in this study. (XLSX 35 kb) [file 13059_2017_1376_MOESM4_ESM.xlsx]

## Sheet: Antibodies
Target	Catalogue Number	Provider
TET1 (ChIP)	GTX125888	GeneTex
TET2 (WB)	-	Gift from K. Helin
TET2 (ChIP)	ab124297	Abcam
SETDB1 (WB)	11231-1-AP	Proteintech
H3K9me3 (ChIP-WB)	C15410193	Diagenode
H3K27me3 (ChIP)	C15410195	Diagenode
H4R3me2s (ChIP)	ab5823	Abcam
H3K4me3 (ChIP)	C15410003	Diagenode
Histone H3 (ChIP-WB)	ab1791	Abcam
